# Supplementary material for: Non-contact, synchronous dynamic measurement of respiratory rate and heart rate based on dual sensitive regions
Source: Biomed Eng Online. 2017 Jan 17;16:17. doi: 10.1186/s12938-016-0300-0 (PMC5439118; doi:10.1186/s12938-016-0300-0)
Supplement: Supplementary file 2 — Additional file 2. Reference RR recorded by commercial medical sensors during recording video 7. [file 12938_2016_300_MOESM2_ESM.xlsx]

## Sheet: Sheet1
14
14
14
14
14
15
16
17
20
22
24
26
29
30
32
33
33
32
29
25
23
22
19
17
15
14
14
13
12
13
15
17
20
23
25
28
29
30
29
29
28
26
24
22
20
17
15
14
13
13
12
12
