# Supplementary material for: Non-contact, synchronous dynamic measurement of respiratory rate and heart rate based on dual sensitive regions
Source: Biomed Eng Online. 2017 Jan 17;16:17. doi: 10.1186/s12938-016-0300-0 (PMC5439118; doi:10.1186/s12938-016-0300-0)
Supplement: Supplementary file 3 — Additional file 3. Reference HR recorded by commercial medical sensors during recording video 7. [file 12938_2016_300_MOESM3_ESM.xlsx]

## Sheet: Sheet1
73
71
71
71
70
70
71
71
72
72
74
74
75
75
74
74
76
78
79
78
78
77
75
74
74
75
75
76
76
77
78
78
79
78
79
79
80
82
82
83
84
84
84
83
82
81
80
78
78
78
78
78
