# Supplementary material for: Non-contact, synchronous dynamic measurement of respiratory rate and heart rate based on dual sensitive regions
Source: Biomed Eng Online. 2017 Jan 17;16:17. doi: 10.1186/s12938-016-0300-0 (PMC5439118; doi:10.1186/s12938-016-0300-0)
Supplement: Supplementary file 5 — Additional file 5. Reference RR recorded by commercial medical sensors during recording video 2. [file 12938_2016_300_MOESM5_ESM.xlsx]

## Sheet: Sheet1
13
12
10
11
10
12
10
11
11
13
14
17
18
21
24
26
29
30
31
33
33
36
35
35
33
31
27
27
23
21
21
19
17
13
15
13
12
13
13
12
16
17
21
25
27
29
30
34
35
36
34
34
34
34
35
37
43
36
33
30
28
26
23
17
15
14
14
15
16
16
19
21
27
46
37
36
38
35
35
35
36
35
35
33
24
20
20
18
19
21
24
26
26
30
33
38
32
33
31
31
33
35
35
33
34
35
35
32
32
29
26
25
21
21
18
16
16
20
15
18
19
32
32
34
33
35
36
37
36
35
29
26
25
23
22
19
16
15
13
13
13
19
33
33
34
36
38
37
37
38
39
45
42
39
37
34
31
28
26
24
21
20
19
18
17
16
16
17
19
17
19
17
16
16
19
18
19
18
26
25
20
18
18
17
16
19
22
22
26
24
19
18
17
17
17
