# Supplementary material for: Non-contact, synchronous dynamic measurement of respiratory rate and heart rate based on dual sensitive regions
Source: Biomed Eng Online. 2017 Jan 17;16:17. doi: 10.1186/s12938-016-0300-0 (PMC5439118; doi:10.1186/s12938-016-0300-0)
Supplement: Supplementary file 6 — Additional file 6. Reference HR recorded by commercial medical sensors during recording video 2. [file 12938_2016_300_MOESM6_ESM.xlsx]

## Sheet: Sheet1
78
78
79
78
78
78
77
77
76
77
77
76
77
78
79
79
80
81
83
82
84
85
85
84
85
85
85
84
83
83
82
82
81
80
78
78
79
78
78
78
78
80
82
83
83
82
81
82
80
81
80
82
82
82
83
85
85
85
85
85
85
85
86
86
85
85
85
85
85
85
85
85
85
86
86
87
86
87
86
86
85
85
83
81
82
83
85
86
85
85
83
81
85
76
83
82
83
82
83
83
84
83
85
85
86
88
88
86
86
87
87
88
88
88
88
87
87
85
84
85
85
85
85
86
89
89
87
88
89
89
89
89
87
86
87
91
91
89
86
86
84
84
84
84
83
85
86
86
86
85
88
88
89
88
87
91
90
89
87
86
87
86
85
84
84
84
83
83
81
82
85
85
84
79
80
81
80
79
80
81
79
79
79
79
80
79
79
79
79
78
77
78
78
78
78
